# Supplementary material for: Uric Acid in Cerebral Ischemia: A Systematic Review of Its Biomarker Value and Role in Neuroprotection
Source: Int J Mol Sci. 2025 Oct 22;26(21):10268. doi: 10.3390/ijms262110268 (PMC12610115; doi:10.3390/ijms262110268)
Supplement: Supplementary file 1 [file ijms-26-10268-s001.zip]

Archive with 6 entries (6 files):
- Supplementary File 1-Database search strategies.pdf
- Supplementary File 2-Risk of Bias Assessment.pdf
- Supplementary File 3 Effect Estimates on Forrest plots.pdf
- Supplementary File 4-All included studies.pdf
- Supplementary File 6-PROSPERO registration protocol.pdf
- Supplementary_File_5_Quantitative_Diagnostic_Parameters.pdf
